# Supplementary material for: A follow-up study shows that recovered patients with re-positive PCR test in Wuhan may not be infectious
Source: BMC Med. 2021 Mar 15;19:77. doi: 10.1186/s12916-021-01954-1 (PMC7956402; doi:10.1186/s12916-021-01954-1)
Supplement: Supplementary file 1 — Additional file 1. [file 12916_2021_1954_MOESM1_ESM.xlsx]

## Sheet: Sheet 1
Hospital Name
Sino-French New City District of Tongji Hospital
Wuhan Special Care Hospital
Wuhan University People's Hospital
Wuhan Bauhinia Hospital
West Campus of Union Hospital
Wuhan Wuchang Hospital
East Hospital of Wuhan University People's Hospital
Wuhan Third Hospital (Optics Valley)
Huoshenshan Hospital
Tongji Hospital Optics Valley Branch
Changhang General Hospital
Taikang Tongji (Wuhan) Hospital
Zhongnan Hospital of Wuhan University
China Resources WISCO General Hospital
Central Theater General Hospital
Wuhan Fourth Hospital
Wuhan Jinyintan Hospital
Guanggu District, Hubei Provincial Hospital of Traditional Chinese Medicine
Wuhan Yaxin General Hospital
Wuhan Pulmonary Hospital
Wuhan Sixth Hospital
Wuhan Hankou Hospital
Caidian District Hospital of Traditional Chinese Medicine, Wuhan
Wuhan Huangpi District Traditional Chinese Medicine Hospital
People's Hospital of Huangpi District, Wuhan
Wuhan Seventh Hospital
Xie He Hospital
Xiehe Cancer Hospital
The First People's Hospital of Jiangxia District, Wuhan
Airborne Army Hospital
Hubei Hospital of Integrated Traditional Chinese and Western Medicine
Thunder Mountain Hospital
Tianyou Hospital Affiliated to Wuhan University of Science and Technology
Wuhan Jiangxia District Traditional Chinese Medicine Hospital
Jinyinhu Street Community Health Service Center
Wuhan Red Cross Hospital
Invalides Hospital of Hubei Province
Wuhan Liji Hospital
Yangluo District, The Third People's Hospital of Hubei Province
Houhu District, Wuhan Central Hospital
Hanyang District, Wuhan Hospital of Traditional Chinese Medicine
Wuhan Fifth Hospital
Liyuan Hospital
Wuhan Ninth Hospital
Hannan District People's Hospital of Wuhan
Puren Hospital of Wuhan
Caidian District People's Hospital of Wuhan
Guanggu District, Hubei Maternal and Child Health Hospital
Wuhan Eighth Hospital
Wuhan Taikang Hospital
Wuhan Dongxihu District People's Hospital
Wuhan Third Hospital
Wuhan First Hospital
Tongji Hospital
The Third People's Hospital of Hubei Province
Hanyang Hospital of Wuhan
Central Theater General Hospital (Hankou Campus)
WISCO Second Staff Hospital
Wuhan Mental Health Center
Wuhan Children's Hospital
Hubei 672 Orthopedic Hospital
Hubei Provincial Hospital of Traditional Chinese Medicine
Wuhan Ruihua Hospital
Jiangjun Road Street Health Center
Wuhan Petrochemical Hospital
Wuhan Jiarui Hospital
Wuhan Xinzhou District People's Hospital
Rensheng Hospital
Deshunkang Hospital
Wuhan Jiukang Hospital
Hannan District Traditional Chinese Medicine Hospital
Wuhan Xinzhou District Traditional Chinese Medicine Hospital
Wuhan Wudong Hospital
Liu Sanwu Hospital
Maternity and Child Health Hospital of Xinzhou District, Wuhan City
Hubei Province Maternity and Child Health Hospital
Wuhan Asian Heart Hospital
Yangtze River Hospital
Gutian Street Community Health Service Center, Qiaokou District
East Hospital of Wuhan Fourth Hospital
Wuhan University of Science and Technology Hospital
New Town Hospital
Armed Police Hubei Provincial Corps Hospital
Wuhan Huangpi Aimin Hospital
Wuhan Leishenshan Hospital
Hubei 672 Orthopedic Hospital of Integrated Traditional Chinese and Western Medicine
Sino-French New City District, Tongji Hospital, Huazhong University of Science and Technology
Tongji Hospital Affiliated to Tongji Medical College, Huazhong University of Science and Technology (Optical Valley Campus)
Wuhan Huoshenshan Hospital
Wuhan Tuberculosis Prevention and Treatment Institute
General Hospital of the Central Theater of the Chinese People's Liberation Army
Erqi District, Wuhan Mental Health Center
Wuhan Central Hospital (Houhu District)
Wuhan First Hospital
Jinyinhu Street Health Center, Dongxihu District
Union Hospital (Western Hospital), Tongji Medical College, Huazhong University of Science and Technology
Wuhan Huangpi District Hospital of Traditional Chinese Medicine
Yongfeng Street Community Health Service Center, Hanyang District
Hubei Provincial People's Hospital
Jiangdi Street Community Health Service Center, Hanyang District
Hubei Provincial Hospital of Traditional Chinese Medicine (Optical Valley Branch)
Union Hospital, Tongji Medical College, Huazhong University of Science and Technology
The Second Staff Hospital of Wuhan Iron and Steel (Group) Company
Optics Valley District, Wuhan Third Hospital
Zhongshan Hospital of Hubei Province
Wuhan Hospital of Traditional Chinese Medicine (Hanyang District)
Jiufeng Street Community Health Service Center, Wuhan East Lake New Technology Development Zone
Liyuan Hospital, Tongji Medical College, Huazhong University of Science and Technology
Xinzhou District Hospital of Traditional Chinese Medicine
Wuli Street Community Health Service Center, Hanyang District
Tongji Hospital Affiliated to Huazhong University of Science and Technology
Xinzhou District People's Hospital
Huangpi District People's Hospital
Hanyang District Erqiao Street Community Health Service Center
Aimin Hospital of Huangpi District
Wuhan Women's and Children's Medical Care Center
Wuhan Central Hospital
Puren Riverside Hospital, Wuhan
